# Supplementary material for: Antioxidant Application of Clove (Syzygium aromaticum) Essential Oil in Meat and Meat Products: A Systematic Review
Source: Plants (Basel). 2025 Jun 26;14(13):1958. doi: 10.3390/plants14131958 (PMC12252223; doi:10.3390/plants14131958)
Supplement: Supplementary file 1 [file plants-14-01958-s001.zip]

Archive with 1 entries (1 files):
- plants-3677964-supplementary.pdf
